# Supplementary material for: Remote vibrotactile noise improves light touch sensation in stroke survivors’ fingertips via stochastic resonance
Source: J Neuroeng Rehabil. 2013 Oct 11;10:105. doi: 10.1186/1743-0003-10-105 (PMC3852405; doi:10.1186/1743-0003-10-105)
Supplement: Additional file 1 — Monofilament Score Raw Data, Individual stroke survivors’ Monofilament scores with and without subthreshold vibrotactile noise. [file 1743-0003-10-105-S1.xlsx]

## Sheet: Sheet1
		Pre Test	Dorsal Hand Proximal To Index Finger			Dorsal Hand Proximal To Thumb Finger			Dorsal Wrist			Volar Wrist			Post Test
Subject Number	Finger	Noise off	0.4	0.6	0.8	0.4	0.6	0.8	0.4	0.6	0.8	0.4	0.6	0.8	Noise off
Subject 1	Index Finger	3.61	3.61	2.83	2.83	2.83	3.61	2.83	2.83	2.83	2.83	3.61	3.61	3.61	3.61
Subject 1	Thumb Finger	3.61	3.61	2.83	2.83	2.83	3.61	2.83	3.61	2.83	3.61	3.61	2.83	3.61	3.61
Subject 2	Index Finger	3.61	3.61	3.61	2.83	2.83	3.61	2.83	2.83	2.83	2.83	2.83	2.83	2.83	3.61
Subject 2	Thumb Finger	3.61	3.61	3.61	3.61	3.61	3.61	3.61	3.61	3.61	2.83	3.61	3.61	3.61	3.61
Subject 3	Index Finger	3.61	3.61	3.61	3.61	2.83	3.61	3.61	3.61	2.83	3.61	3.61	3.61	3.61	3.61
Subject 3	Thumb Finger	3.61	3.61	3.61	3.61	2.83	3.61	3.61	3.61	3.61	3.61	3.61	3.61	3.61	3.61
Subject 4	Index Finger	3.61	2.83	2.83	3.61	3.61	3.61	2.83	3.61	3.61	3.61	3.61	3.61	3.61	3.61
Subject 4	Thumb Finger	3.61	3.61	3.61	3.61	3.61	3.61	3.61	3.61	3.61	3.61	3.61	3.61	3.61	3.61
Subject 5	Index Finger	3.61	3.61	3.61	3.61	3.61	3.61	3.61	3.61	3.61	3.61	3.61	3.61	3.61	3.61
Subject 5	Thumb Finger	3.61	3.61	3.61	3.61	3.61	3.61	3.61	3.61	3.61	3.61	3.61	3.61	3.61	3.61
Subject 6	Index Finger	6.65	6.65	6.65	6.65	6.65	6.65	6.65	6.65	6.65	6.65	6.65	6.65	6.65	6.65
Subject 6	Thumb Finger	6.65	6.65	6.65	6.65	6.65	6.65	6.65	6.65	6.65	6.65	6.65	6.65	6.65	6.65
Subject 7	Index Finger	3.61	3.61	3.61	3.61	3.61	3.61	3.61	3.61	3.61	3.61	3.61	3.61	3.61	3.61
Subject 7	Thumb Finger	3.61	3.61	3.61	3.61	3.61	3.61	3.61	4.31	3.61	3.61	3.61	3.61	3.61	3.61
Subject 8	Index Finger	3.61	3.61	2.83	3.61	3.61	3.61	3.61	2.83	3.61	3.61	3.61	2.83	3.61	3.61
Subject 8	Thumb Finger	3.61	3.61	3.61	3.61	3.61	3.61	3.61	3.61	2.83	3.61	3.61	3.61	3.61	3.61
Subject 9	Index Finger	3.61	2.83	2.83	2.83	3.61	2.83	2.83	2.83	2.83	2.83	2.83	2.83	2.83	3.61
Subject 9	Thumb Finger	3.61	2.83	2.83	2.83	3.61	2.83	2.83	2.83	2.83	2.83	2.83	3.61	2.83	2.83
Subject 10	Index Finger	3.61	3.61	3.61	3.61	2.83	3.61	3.61	3.61	3.61	3.61	3.61	3.61	3.61	3.61
Subject 10	Thumb Finger	3.61	3.61	3.61	3.61	3.61	3.61	2.83	3.61	3.61	2.83	3.61	3.61	3.61	3.61
